# Supplementary material for: The climatic risk of Amazonian protected areas is driven by climate velocity until 2050
Source: PLoS One. 2023 Jun 22;18(6):e0286457. doi: 10.1371/journal.pone.0286457 (PMC10286990; doi:10.1371/journal.pone.0286457)
Supplement: S1 Table — 5 General circulation models (GCM) from CMIP6 used to assess the future distribution of climate conditions. A multi-model ensemble was generated based on all the GCMs. (XLSX) [file pone.0286457.s004.xlsx]

## Sheet: Plan1
GCM	Referência
BCC-CSM2-MR	WU et al., 2019
CanESM5	SWART et al., 2019
CNRM-CM6-1	VOLDOIRE et al., 2019
IPSL-CM6A-LR	BOUCHER et al., 2020
MIROC6	TATEBE et al., 2018
